# Supplementary material for: Dragon boat exercise reshapes the temporal-spatial dynamics of the brain
Source: PeerJ. 2024 Jun 28;12:e17623. doi: 10.7717/peerj.17623 (PMC11216202; doi:10.7717/peerj.17623)
Supplement: Supplemental Information 1 [file peerj-12-17623-s001.zip]

Archive with 6 entries (3 files):
- peerj-91820-Original_Data/Original Data/
- peerj-91820-Original_Data/Original Data/Complexity results/
- peerj-91820-Original_Data/Original Data/Complexity results/complexity-global.xlsx
- peerj-91820-Original_Data/Original Data/microstate results/
- peerj-91820-Original_Data/Original Data/microstate results/Summary table of microstate data.xlsx
- peerj-91820-Original_Data/Original Data/microstate results/Summary table of microstate transition probability data.xlsx
