# Supplementary material for: Dragon boat exercise reshapes the temporal-spatial dynamics of the brain
Source: PeerJ. 2024 Jun 28;12:e17623. doi: 10.7717/peerj.17623 (PMC11216202; doi:10.7717/peerj.17623)
Supplement: Supplemental Information 1 [file peerj-12-17623-s001.zip › peerj-91820-Original_Data/Original Data/Complexity results/complexity-global.xlsx]

## Sheet: Sheet1
1--4Hz					4--8Hz					8--10Hz					10--13Hz
amateur group		professional group			amateur group		professional group			amateur group		professional group			amateur group		professional group
Pre	Post	Pre	Post		Pre	Post	Pre	Post		Pre	Post	Pre	Post		Pre	Post	Pre	Post
3.40635	4.25906	4.63293	4.04002		3.46267	4.37297	3.46267	4.1609		3.45114	4.43093	4.28826	4.16977		3.5081	4.49404	4.27286	4.2294
4.11436	4.00209	2.98014	3.87282		4.18043	4.12504	4.18043	3.93089		4.24136	5.17082	3.02048	3.93263		4.28328	4.19264	3.00602	3.92294
4.1719	4.74484	3.93484	3.95525		4.22855	4.82937	4.22855	4.0897		4.25926	4.87675	4.09307	4.11712		4.27452	4.8891	4.20789	4.12075
3.84523	4.74143	3.50225	4.17155		3.842	4.78422	3.842	4.24616		3.86033	4.8094	3.63792	4.28848		3.88691	4.87589	3.70417	4.29676
4.68771	3.9912	3.32254	4.15182		4.762	4.05379	4.762	4.27907		4.7954	4.10007	3.47359	4.33423		4.79132	4.07008	3.50961	4.31517
4.16268	4.18057	5.53212	4.11636		4.24471	4.13992	4.24471	4.25196		4.30887	4.18648	3.54429	4.29342		4.29812	4.19563	5.59723	4.40199
4.38377	4.25122	2.3548	4.43829		4.46805	4.32124	4.46805	4.50838		4.46741	4.34941	2.4247	4.53984		4.59172	4.34566	2.49717	4.54063
4.87923	3.78927	4.57716	3.49175		5.01889	3.94318	5.01889	3.60864		5.04842	3.97608	4.6069	3.66232		4.10307	3.9905	4.68299	3.65145
4.07989	3.70301	4.48172	4.0447		4.13874	3.65538	4.13874	4.08217		4.16363	3.718	4.58894	4.10258		4.24718	3.71131	4.58318	4.18634
3.79173	3.45669	4.10521	4.14932		3.85004	3.61359	3.85004	4.22415		4.87854	3.67401	4.19334	4.29835		3.91481	4.67653	4.17555	4.29567
4.31673	4.08826	2.7015	4.14142		4.43466	4.17594	4.43466	4.2866		4.41744	4.21806	2.83141	4.32948		4.44661	4.31677	2.83746	4.35419
4.29549	3.25055	3.58042	3.17457		4.41463	3.3279	4.41463	3.23453		4.31128	3.35668	3.73054	3.26452		4.3361	3.99031	3.71935	3.37392
4.0011	3.91904	4.00204	4.4404		4.15886	4.05221	4.15886	4.56907		4.19583	4.11801	4.2088	4.5929		4.19041	4.11045	4.19572	4.70915
4.37275	5.65691	4.03353	4.47641		4.40469	5.746	4.40469	4.55918		4.39649	5.8534	4.23086	4.55805		4.41932	5.96537	4.45312	4.66697
3.75642	3.30392	5.50283	3.51779		3.86506	3.39703	3.86506	3.67404		3.89424	3.43567	3.62616	3.72488		3.96718	4.46727	3.70624	3.75539
3.39748	4.21391	4.11027	4.99721		3.559	4.25347	3.559	5.11723		4.59221	4.30614	4.28994	4.1362		3.642	4.28896	4.40604	5.20476
4.35992	3.91512	4.51909	3.75148		4.39379	4.0157	4.39379	3.78881		4.39543	4.0604	4.62822	3.82376		4.40437	4.04788	4.67968	3.83863
3.64126	4.25048	3.59229	3.58997		3.79154	4.31181	3.79154	3.77183		3.84131	4.30941	3.70824	3.82034		3.85175	4.33443	3.70687	3.77756
2.98257	5.38418	3.50105	4.92464		3.08357	5.44949	3.08357	4.90532		3.11375	5.49508	3.62609	4.93469		3.24975	5.51165	3.65505	4.9902
3.91455	4.83309	4.23989	3.1381		4.05665	4.92498	4.05665	3.27417		4.11313	4.97132	4.31179	3.29719		4.08375	4.95812	4.38707	3.29338
5.24663	5.01435	4.26501	3.93578		5.33369	5.05422	5.33369	4.13178		5.41039	5.09356	4.37597	4.17654		5.46936	5.19865	4.50327	4.15924
3.15714	5.13293	3.34193	3.69986		3.22935	5.2627	3.22935	3.8208		3.28307	5.30376	3.50814	3.83173		3.31096	5.34483	3.55511	3.92948
3.92778	4.01598	3.93981	3.52359		4.04792	4.06704	4.04792	3.64081		4.10214	4.09863	4.03786	3.67248		4.08519	4.18845	4.19722	3.65819
		3.9412	4.03467					4.14098				4.022	4.19488				4.05075	4.24595
13--20Hz					20--30Hz					30--45Hz
amateur group		professional group			amateur group		professional group			amateur group		professional group
Pre	Post	Pre	Post		Pre	Post	Pre	Post		Pre	Post	Pre	Post
3.44265	4.38556	4.24902	4.14802		3.39305	4.39064	4.17766	4.10662		3.41278	4.40079	4.23703	4.10163
4.21093	4.11309	2.99641	3.89778		4.17879	4.11617	3.01333	3.8862		4.20593	4.14451	3.00153	3.87928
4.23556	4.83277	4.05995	4.10367		4.19379	4.78967	4.03532	4.05206		4.21905	4.82191	4.04482	4.0771
3.8243	4.75847	3.6059	4.25229		3.79013	4.74057	3.54364	4.22324		3.81355	4.7342	3.58504	4.23082
4.75914	4.06532	3.44401	4.27673		4.69854	4.03816	3.42988	4.2422		4.76126	4.07174	3.43534	4.27987
4.2644	4.1378	5.48838	4.29305		4.25964	4.10125	5.42885	4.25957		4.27858	4.09565	5.40456	4.28297
4.42639	4.32237	2.42842	4.49085		4.44246	4.30581	2.38557	4.43213		4.36845	4.35205	2.36769	4.41292
4.9809	3.94886	4.58409	3.61882		4.96208	3.93255	4.50177	3.56246		4.94981	3.94643	4.51576	3.59365
4.12904	3.67619	4.57091	4.04502		4.11824	3.68017	4.39232	4.03285		4.10326	3.69597	4.51992	4.0346
3.83583	3.64024	4.14528	4.23894		3.83527	3.62564	4.10238	4.18537		3.83139	3.64064	4.15867	4.21181
4.37727	4.19118	2.79967	4.30358		4.32478	4.1877	2.78113	4.24821		4.34635	4.19348	2.79694	4.27361
4.27336	3.33421	3.70619	3.26654		4.25006	5.33121	3.67797	3.25877		4.24333	3.32747	3.70247	3.28275
4.1672	4.07573	4.15263	4.58364		4.12081	4.08869	4.10838	4.54381		4.16369	4.09208	4.15304	4.49314
4.36351	5.7988	4.21733	4.53988		4.2523	5.69429	4.18155	4.44101		4.20835	5.74998	4.17938	4.44056
3.87992	3.42069	5.5618	3.68928		3.80446	3.87772	5.52497	3.63526		3.8087	3.40474	5.49134	3.66103
3.56658	4.24806	4.24931	5.18094		3.52947	4.22865	4.21074	5.03289		3.52268	4.22086	4.21095	5.0474
4.38356	4.01031	4.5856	3.78337		4.299	3.99048	4.59512	3.74311		4.3528	4.01176	4.5867	3.75149
3.81774	4.27366	3.68008	3.79061		3.7817	4.22422	3.65152	3.7682		3.80621	4.25326	3.67854	3.79021
3.09404	5.44986	3.62516	4.88499		3.06362	5.39921	3.56447	4.82689		3.06339	5.43186	3.62288	4.88643
4.08	4.91827	4.28847	3.27752		4.05946	4.89708	4.2686	3.25206		4.08589	4.92527	4.21824	3.25877
5.38103	5.02006	4.34661	4.12729		5.35811	4.94804	4.31457	4.10001		5.35609	4.91235	4.292	4.12074
3.25105	5.20872	3.4817	3.82289		3.24712	5.18324	3.43518	3.78601		3.24621	5.17452	3.4412	3.77659
4.05899	4.0618	4.01495	3.63537		4.03032	4.09134	3.94968	3.57392		4.03226	4.03451	3.95187	3.60532
		3.97597	4.142				3.94245	4.07082				3.94857	4.1179
