# Supplementary material for: Dragon boat exercise reshapes the temporal-spatial dynamics of the brain
Source: PeerJ. 2024 Jun 28;12:e17623. doi: 10.7717/peerj.17623 (PMC11216202; doi:10.7717/peerj.17623)
Supplement: Supplemental Information 1 [file peerj-12-17623-s001.zip › peerj-91820-Original_Data/Original Data/microstate results/Summary table of microstate data.xlsx]

## Sheet: Sheet1
		pre					post					pre					post					pre					post
		durationA	durationB	durationC	durationD		durationA	durationB	durationC	durationD		occurrenceA	occurrenceB	occurrenceC	occurrenceD		occurrenceA	occurrenceB	occurrenceC	occurrenceD		contributionA	contributionB	contributionC	contributionD		contributionA	contributionB	contributionC	contributionD
		0.0658893	0.0806187	0.0601715	0.0697334		0.0898305	0.0650432	0.0960931	0.0530814		3.2042	4.38381	2.72702	4.15944		4.29768	3.59562	4.31827	2.21615		0.209468	0.342333	0.164185	0.284014		0.370872	0.229783	0.279084	0.120262
		0.106712	0.0555137	0.0551178	0.0688443		0.0482185	0.0564758	0.0757104	0.0761077		4.70065	2.2547	2.16286	4.20416		1.9723	3.38316	4.80764	4.82162		0.474184	0.123967	0.118793	0.283056		0.0967691	0.186036	0.357202	0.359993
		0.0998417	0.041745	0.05785	0.0555467		0.0629384	0.0606959	0.0456855	0.0922755		5.58702	0.901401	4.00354	3.55523		3.98246	3.77408	1.56983	2.12805		0.537385	0.0383847	0.228879	0.195351		0.248689	0.226817	0.0725347	0.351959
		0.0885529	0.0550518	0.0816431	0.0584353		0.0645675	0.0766553	0.0627605	0.0685273		4.4103	2.72999	4.26563	2.38139		3.87181	4.14095	3.41412	3.40072		0.376574	0.149318	0.337077	0.13703		0.245327	0.309966	0.214337	0.23037
		0.0909074	0.050099	0.0692348	0.0561708		0.061589	0.0641261	0.0628892	0.0761527		5.15323	1.51443	4.45149	3.07025		3.66714	3.53159	3.38589	4.63431		0.448394	0.0750891	0.303979	0.172538		0.223536	0.221331	0.209132	0.346001
		0.0619777	0.0470129	0.0789615	0.0716197		0.0482524	0.0586362	0.0952235	0.073627		2.95086	0.539192	5.353	5.48085		1.30137	3.23255	4.87786	4.26354		0.180846	0.0253061	0.409872	0.383975		0.0618253	0.188534	0.442007	0.307634
		0.0497327	0.0837649	0.0854025	0.0671125		0.0662926	0.073814	0.0556253	0.059276		2.08483	5.20198	3.57484	4.17796		4.12112	5.00886	2.62568	3.69334		0.103628	0.426027	0.195098	0.275247		0.270576	0.362698	0.146933	0.219792
		0.0545015	0.0602435	0.0551412	0.122116		0.0530785	0.0656088	0.0712161	0.0570321		1.96967	3.24302	2.39485	4.94439		3.10825	4.59453	5.06189	3.24709		0.107358	0.193517	0.132325	0.5668		0.164294	0.296081	0.356589	0.183036
		0.0746837	0.0737984	0.0513682	0.0419125		0.0551822	0.0642764	0.0905167	0.0812071		5.08631	5.30041	3.75646	1.2169		0.803515	3.12462	4.73133	4.30718		0.37282	0.385812	0.190031	0.0513375		0.0435317	0.198347	0.417157	0.340964
		0.0846763	0.0588574	0.0698976	0.0542021		0.120441	0.0585969	0.0954941	0.0679366		4.82999	3.0831	4.20637	2.31144		4.93769	2.54361	0.326369	4.06193		0.402036	0.180012	0.290767	0.127185		0.56279	0.149233	0.0146716	0.273305
amateur group		0.0535132	0.063446	0.0559789	0.0743962		0.081526	0.0758746	0.0622725	0.138556		3.15616	4.38023	3.07698	5.30114		4.06653	4.16996	3.45748	2.69941		0.166997	0.274156	0.1721	0.386747		0.320618	0.312033	0.208541	0.158808
		0.0928567	0.0715878	0.0575303	0.0658505		0.0859702	0.0503506	0.0695921	0.0631681		4.60496	3.87456	1.94947	3.00038		4.80125	1.1902	4.55132	3.57871		0.415363	0.272896	0.11297	0.198771		0.400619	0.0600634	0.313628	0.225689
		0.0993996	0.0518655	0.0523117	0.0661487		0.0577533	0.0630803	0.0605526	0.0974655		5.04852	1.9018	2.4268	4.54536		2.68593	2.94983	3.23534	4.96185		0.478327	0.0988961	0.1261	0.296677		0.155097	0.182029	0.196019	0.366855
		0.078781	0.0640826	0.0546945	0.0607211		0.0507244	0.0568837	0.106975	0.0565965		4.80464	4.06995	3.11266	3.49597		2.40599	3.32476	5.13411	3.37032		0.366152	0.257059	0.16981	0.20698		0.121644	0.188719	0.498644	0.190994
		0.0613435	0.062059	0.0580518	0.0588468		0.0809489	0.0505556	0.0608017	0.0422599		4.23794	4.40053	3.86746	4.29443		5.95903	3.14466	5.37191	1.32369		0.255032	0.269343	0.222149	0.253476		0.464207	0.157268	0.320498	0.0580274
		0.0566947	0.12986	0.084794	0.0707809		0.0729478	0.0605978	0.0733226	0.0572719		1.98188	4.42218	2.10713	3.53718		4.26632	3.2476	4.35595	3.17594		0.112825	0.525514	0.116439	0.245222		0.304542	0.198567	0.31418	0.18271
		0.0768197	0.0809315	0.0459804	0.0533913		0.0628826	0.0545491	0.0691198	0.0715756		5.14902	4.76178	1.76597	3.04431		3.84852	2.2261	4.58073	4.70299		0.386945	0.370082	0.0802314	0.162742		0.238724	0.121824	0.310065	0.329387
		0.0566519	0.087878	0.0700762	0.0567989		0.104116	0.0589195	0.0931493	0.0685526		2.82229	4.70215	3.81088	3.07198		5.21967	3.37083	0.567143	3.91092		0.163284	0.398165	0.261617	0.176935		0.514878	0.196798	0.0242374	0.264086
		0.0563454	0.0507408	0.0673512	0.0569162		0.0671906	0.0648725	0.0562925	0.0731009		4.04056	3.58039	5.08991	4.45538		4.09348	3.53831	3.19974	4.53859		0.228136	0.18093	0.338663	0.252271		0.267128	0.227672	0.18087	0.32433
		0.0473321	0.0657601	0.0609518	0.0470453		0.0900269	0.0583585	0.063602	0.0604719		1.70631	4.36562	4.18428	5.12435		4.69509	2.71187	3.56614	3.52998		0.0814192	0.28188	0.252417	0.384284		0.409571	0.157505	0.223908	0.209016
		0.0567516	0.0485115	0.048178	0.0828501		0.0809977	0.0416817	0.0574974	0.0705631		4.9369	2.62246	2.49502	5.99906		5.4699	0.474015	3.35804	5.16112		0.277114	0.127677	0.118251	0.476958		0.431884	0.0196211	0.190189	0.358305
		0.0828438	0.0600654	0.0753676	0.0428267		0.0734725	0.0762767	0.0686684	0.0483316		4.58465	4.36005	4.58122	0.792802		5.19702	5.12674	2.59283	2.59329		0.370848	0.260261	0.335466	0.0334248		0.372895	0.382555	0.123356	0.121193
		0.0797366	0.0454949	0.0425438	0.0630859		0.124865	0.0570409	0.0434783	0.0643723		4.53056	0.584003	0.0965778	4.46824		4.85289	2.73256	1.00697	3.68788		0.348201	0.0262553	0.00411389	0.621429		0.566701	0.15558	0.0443746	0.233344
		pre					post					pre					post					pre					post
		0.065361	0.0770443	0.053318	0.073976		0.0661653	0.0832318	0.0504722	0.0666231		2.71494	4.86409	2.87243	4.71307		3.52846	4.58523	1.19384	4.71246		0.14742	0.363781	0.15354	0.335259		0.230735	0.36836	0.0603761	0.340529
		0.0795838	0.06174	0.0697212	0.0897454		0.0731226	0.0488325	0.0709483	0.0727855		2.97616	3.07726	4.20183	4.91801		2.45279	1.34194	4.7204	5.41802		0.174364	0.188562	0.287178	0.349895		0.129641	0.0660163	0.326419	0.477923
		0.0766074	0.0461861	0.105605	0.0751918		0.0505931	0.0733439	0.0640907	0.0601643		3.3952	1.50274	5.08849	3.85589		1.93233	4.1627	4.11017	4.74173		0.191326	0.0697063	0.508788	0.230179		0.0977693	0.296219	0.256158	0.349854
		0.0820884	0.0578579	0.0669993	0.0939478		0.0568581	0.067518	0.0624851	0.0637573		3.8444	3.5153	4.58877	4.27126		3.04413	4.02691	3.70953	4.52485		0.231972	0.201027	0.298025	0.268976		0.173503	0.269499	0.228684	0.328314
		0.0625686	0.0530344	0.086336	0.0597263		0.0693695	0.0568801	0.0772737	0.066573		2.61374	2.64422	5.31869	4.30638		4.08132	2.85837	4.63329	3.53315		0.136669	0.137496	0.441672	0.284162		0.277381	0.162168	0.351595	0.208855
		0.100729	0.0542652	0.0471241	0.0934104		0.0715279	0.0803678	0.0548283	0.0434521		5.65364	4.51791	2.91735	1.71137		5.39091	3.51451	4.51939	3.71454		0.544253	0.245587	0.13699	0.0731698		0.379988	0.174587	0.246005	0.49942
		0.0738012	0.0766109	0.0610891	0.0547464		0.0679389	0.0795723	0.0602633	0.0524722		2.15185	5.15829	5.06024	2.70496		4.65123	3.19704	5.24073	4.89908		0.116503	0.387607	0.353913	0.141976		0.266593	0.156806	0.311217	0.265383
		0.0670407	0.0761767	0.0502886	0.0973372		0.0523816	0.0501704	0.0569471	0.0573674		3.8669	5.54248	2.53024	4.22173		2.59106	2.35321	3.0521	5.22017		0.219084	0.410832	0.128621	0.241462		0.133096	0.120347	0.174225	0.572332
		0.0645098	0.135222	0.0491623	0.0639		0.0665183	0.0689191	0.0633456	0.0504163		2.76395	5.00508	1.34433	2.86328		4.1316	4.38647	2.84402	4.38013		0.150761	0.638191	0.066257	0.144791		0.271285	0.299338	0.151165	0.278212
		0.0691557	0.0802921	0.0836342	0.0605255		0.0657601	0.0514211	0.0727294	0.0455962		5.38019	5.63293	2.07357	2.3701		3.83714	1.93438	4.97906	3.44072		0.365541	0.437905	0.0902505	0.106303		0.248446	0.100002	0.444663	0.206889
		0.0616409	0.0432908	0.0498584	0.0680729		0.0786322	0.0622374	0.0552445	0.110875		4.46477	1.1109	2.5297	5.25595		4.10513	4.18354	3.30569	4.83911		0.272736	0.0487396	0.12614	0.552384		0.237203	0.259388	0.181117	0.322292
		0.0703611	0.114935	0.0490525	0.0810387		0.0624161	0.0632346	0.0937635	0.0466975		0.765636	5.70107	3.64806	3.85169		3.50847	3.45368	4.78671	2.5534		0.0310086	0.609622	0.181386	0.177983		0.219401	0.216859	0.431362	0.132378
professional group		0.0624242	0.0455533	0.0581811	0.0639479		0.0873019	0.0730527	0.0751031	0.0709099		3.24936	1.77708	5.15719	5.11456		4.51153	5.56124	1.5805	4.3371		0.169353	0.0809172	0.393978	0.355752		0.257276	0.397276	0.0708075	0.274641
		0.0722918	0.0556926	0.0632298	0.0822477		0.074481	0.0616408	0.0563653	0.0478713		5.22701	4.11536	4.60725	2.38363		3.09724	3.77217	3.5141	5.14839		0.370919	0.228143	0.287546	0.113392		0.166449	0.229889	0.193583	0.410078
		0.0861018	0.0722055	0.0564883	0.0647647		0.0506895	0.0613605	0.0641488	0.0654527		4.45116	3.94961	2.22497	3.45011		1.1276	2.99191	3.02833	4.60911		0.369807	0.280643	0.123883	0.225667		0.0570389	0.18651	0.194364	0.562087
		0.0897496	0.0780041	0.0578213	0.0760984		0.0734795	0.0659055	0.0550674	0.0550108		2.49873	5.53774	4.35251	3.70994		0.835179	4.54508	4.50373	5.72899		0.125635	0.420958	0.248986	0.204422		0.0365781	0.29193	0.246254	0.425237
		0.0684783	0.0532457	0.0900178	0.0626254		0.0759685	0.0823314	0.0548265	0.0536959		4.68692	4.30328	4.47512	4.41289		1.88826	5.24356	3.67611	4.75951		0.271005	0.225491	0.266917	0.236587		0.0866417	0.417816	0.20026	0.295283
		0.0636561	0.0438934	0.0539378	0.065265		0.0737026	0.0637438	0.0484264	0.203334		1.26137	0.826734	3.34933	4.17153		3.62073	2.89995	4.66339	3.65556		0.0553066	0.0364935	0.17924	0.728959		0.224583	0.183663	0.356548	0.235206
		0.0645928	0.0770977	0.0691099	0.0683297		0.062789	0.05849	0.0679752	0.0638342		0.86918	5.46604	5.57977	1.57536		3.49871	3.08346	4.24688	4.65622		0.0388068	0.412422	0.479539	0.069232		0.21639	0.184179	0.286207	0.313224
		0.0617287	0.085076	0.0529876	0.0559225		0.0704519	0.077944	0.0581197	0.0673959		2.79894	5.1266	2.24794	4.74292		4.09328	4.34347	3.29	3.5283		0.143652	0.423169	0.119223	0.313955		0.285967	0.327916	0.189631	0.196487
		0.0626114	0.058461	0.0779751	0.0680932		0.08049	0.0897875	0.0647561	0.0676305		0.74035	4.18446	5.31804	4.92875		3.48648	2.31826	4.49124	5.17684		0.0317602	0.243444	0.399641	0.325155		0.20507	0.116484	0.287852	0.390593
		0.0852818	0.0633751	0.0583247	0.0710463		0.0929177	0.0590149	0.0706015	0.0873603		5.42551	4.6537	3.35838	1.42521		4.53745	3.90641	4.88657	2.91214		0.443428	0.292442	0.196325	0.0678051		0.284508	0.22775	0.339436	0.148306
		0.0719709	0.0622636	0.056742	0.059234		0.0871323	0.0490452	0.0921459	0.075602		4.49878	2.85788	2.71557	4.70481		3.08406	1.99825	5.53149	4.1584		0.322065	0.175877	0.154557	0.347502		0.173797	0.0980419	0.484007	0.244154
		0.0684248	0.0498747	0.0740592	0.0924049		0.073433	0.0544345	0.0567421	0.0495094		4.92129	3.0028	5.28808	3.01595		2.09036	1.61818	4.42321	3.18697		0.328518	0.146785	0.376253	0.148444		0.10994	0.0878479	0.6035	0.198712
		0.072115	0.0675583	0.064211	0.0725666	#DIV/0!	0.0701717	0.0659367	0.0644446	0.0685161
